# Supplementary material for: Comparative Genomic Analysis of Two Vibrio harveyi Strains from Larimichthys crocea with Divergent Virulence Profiles
Source: Microorganisms. 2025 May 14;13(5):1129. doi: 10.3390/microorganisms13051129 (PMC12114485; doi:10.3390/microorganisms13051129)
Supplement: Supplementary file 1 [file microorganisms-13-01129-s001.zip]

Archive with 1 entries (1 files):
- microorganisms-3495592-supplementary.pdf
